# Supplementary material for: A new species in the tree genus Polyceratocarpus (Annonaceae) from the Udzungwa Mountains of Tanzania
Source: PhytoKeys. 2016 Jun 1;(63):63–76. doi: 10.3897/phytokeys.63.6262 (PMC4956929; doi:10.3897/phytokeys.63.6262)
Supplement: XML Treatment for Polyceratocarpus askhambryan-iringae [file phytokeys.63.6262-treatment1.xml]

<!DOCTYPE tp:taxon-treatment
  PUBLIC "-//TaxonX//DTD Taxonomic Treatment Publishing DTD v0 20100105//EN" "tax-treatment-NSO.dtd">
<tp:taxon-treatment xmlns:tp="http://www.plazi.org/taxpub"><tp:treatment-meta><kwd-group><label>Taxon classification</label><kwd><named-content content-type="kingdom">Plantae</named-content></kwd><kwd><named-content content-type="order">Magnoliales</named-content></kwd><kwd><named-content content-type="family">Annonaceae</named-content></kwd></kwd-group><mixed-citation publication-type="journal"><person-group><name><surname>Marshall</surname><given-names>Andrew R.</given-names></name><name><surname>Couvreur</surname><given-names>Thomas L.P.</given-names></name><name><surname>Summers</surname><given-names>Abigail L.</given-names></name><name><surname>Deere</surname><given-names>Nicolas J.</given-names></name><name><surname>Luke</surname><given-names>W.R. Quentin</given-names></name><name><surname>Ndangalasi</surname><given-names>Henry J.</given-names></name><name><surname>Sparrow</surname><given-names>Sue</given-names></name><name><surname>Johnson</surname><given-names>David M.</given-names></name></person-group><article-title>A new species in the tree genus <italic><tp:taxon-name><tp:taxon-name-part taxon-name-part-type="genus">Polyceratocarpus</tp:taxon-name-part></tp:taxon-name></italic> (<tp:taxon-name><tp:taxon-name-part taxon-name-part-type="family">Annonaceae</tp:taxon-name-part></tp:taxon-name>) from the Udzungwa Mountains of Tanzania</article-title><source>PhytoKeys</source><day>1</day><month>6</month><year>2016</year><volume>2016</volume><issue>63</issue><fpage>63</fpage><lpage>76</lpage><pub-id pub-id-type="doi">10.3897/phytokeys.63.6262</pub-id></mixed-citation></tp:treatment-meta><tp:nomenclature><tp:taxon-name>
            <tp:taxon-name-part taxon-name-part-type="genus">Polyceratocarpus</tp:taxon-name-part>
            <tp:taxon-name-part taxon-name-part-type="species">askhambryan-iringae</tp:taxon-name-part>
            <object-id xmlns:xlink="http://www.w3.org/1999/xlink" content-type="ipni" xlink:type="simple">urn:lsid:ipni.org:names:77155232-1</object-id>
          </tp:taxon-name><tp:taxon-authority>A.R. Marshall &amp; D.M. Johnson</tp:taxon-authority><tp:taxon-status xmlns:xlink="http://www.w3.org/1999/xlink" xlink:type="simple">sp. nov.</tp:taxon-status><xref ref-type="fig" rid="F1">Figs 1</xref><xref ref-type="fig" rid="F2">, 2</xref><xref ref-type="fig" rid="F3">, 3</xref></tp:nomenclature><tp:treatment-sec sec-type="diagnosis"><title>Diagnosis.</title><p>This species may be distinguished from other species of <italic><tp:taxon-name><tp:taxon-name-part taxon-name-part-type="genus">Polyceratocarpus</tp:taxon-name-part></tp:taxon-name></italic> by the combination of glabrous non-glaucous leaves with finely reticulate to weakly scalariform tertiary venation, pedicels 15–22 mm long, broadly ovoid buds, chartaceous petals 10–17 mm long, 5 to 18 carpels/monocarps, and relatively large torulose monocarps.</p></tp:treatment-sec><tp:treatment-sec sec-type="material"><title>Type.</title><p>
            <italic>Marshall 2117</italic> (holotype K; isotypes <named-content xmlns:xlink="http://www.w3.org/1999/xlink" content-type="dwc:institutional_code" xlink:type="simple">DSM</named-content>, <named-content xmlns:xlink="http://www.w3.org/1999/xlink" content-type="dwc:institutional_code" xlink:type="simple">MO</named-content>, <named-content xmlns:xlink="http://www.w3.org/1999/xlink" content-type="dwc:institutional_code" xlink:type="simple">NHT</named-content>), Tanzania, Iringa Region: Ndundulu Forest, Kilombero Nature Reserve, Udzungwa Mountains, <named-content xmlns:xlink="http://www.w3.org/1999/xlink" content-type="dwc:verbatimCoordinates" xlink:type="simple"><named-content content-type="geo-json" specific-use="{&#34;type&#34;:&#34;Point&#34;,&#34;coordinates&#34;:[36.516667,-7.8]}" xlink:type="simple">07°48'S, 36°31'E</named-content></named-content> (WGS84), 1490 m, 30 May 2011.</p></tp:treatment-sec><tp:treatment-sec sec-type="description"><title>Description.</title><p>Monopodial <italic>tree</italic> to 20 m tall, 4.0–25.4 cm diam.; bark smooth, sparsely lenticellate, often with weak horizontal striations and pits on large trees, grey-brown; branches spirally arranged on trunk, branching from half to two fifths of the height of the main stem, perpendicular but sinuous and drooping slightly; twigs longitudinally rugulose, inconsistently marked with small but prominent lenticels, glabrous, brown. <italic>Leaves</italic>: petiole 4–9 mm long, 1.6–3.3 mm thick, roughened, black, glabrous; lamina narrowly to broadly elliptic-oblong to oblanceolate, or rarely obovate, (5.0-)9.0–25.7 by (3.7-)4.9–8.6(-11.6) cm, chartaceous to coriaceous, greenish gray in sicco, glabrous on both surfaces, base rounded and minutely subcordate, apex acuminate with the acumen 12–20 mm long or occasionally obtuse, midvein plane to slightly impressed above, raised below, secondary veins 9 to 17 per side, diverging at 45–60° from midrib, eucamptodromous to weakly brochidodromous, slightly raised to slightly impressed above, raised below, tertiary veins finely reticulate to somewhat scalariform, indistinct to slightly raised above, raised and conspicuous below. <italic>Inflorescences</italic> 1- or 2-flowered, axillary or occasionally ramiflorous, forming tubercles on leafless growth; pedicels 15–29 mm long 1–3 mm diam., finely appressed-puberulent, bearing a bract 0.8–1 mm long 1/4–2/5 of the distance above pedicel base. Flowers bisexual or staminate, buds broadly ovoid; sepals 3, valvate, crescent-shaped, 2–3.5 mm long, partially connate at the base so that as corolla expands the calyx becomes discoid to triangular with diameter of 7–8 mm, appressed-puberulent abaxially; petals in two whorls of 3, pale yellow in vivo; outer petals occasionally tinged pink on abaxial surface in vivo, valvate, spreading horizontally and recurving at anthesis, narrowly elliptic to elliptic or oblong-elliptic, 10–16 mm long by (5-)8–11 mm wide, coriaceous, apex obtuse, sparsely pubescent adaxially, ferruginous appressed-puberulent but becoming glabrate and verrucose abaxially; inner petals sometimes with a pale brownish-yellow median stripe abaxially, valvate, erect at anthesis with the apices recurved, narrowly elliptic-lanceolate, elliptic, or elliptic-oblanceolate, 11–17 mm long × 5–7 mm wide, coriaceous, external surface marked by a broad flattened ridge that narrows from base to apex, glabrous adaxially, appressed-puberulent with <!--PageBreak--><!--PageBreak-->trichomes densest along ridge and at apex abaxially, verrucose on both surfaces, apex acute; stamens ca. 200, 2.0–2.8 mm long, clavate, apex of connective obliquely truncate, pale brown with orange apex, glabrous?; carpels 5 to 18, oblong, 2.9–4.0(-6.0) mm long by 0.9–1.1(-2.3) mm wide, densely pale brown/ferruginous-puberulous; stigma bilobed, capitate, 1 mm in diam., glabrous, ovules ca. 10, uniseriate; torus subglobose to broadly pyriform to oblate, 4.4–4.9 mm long by 2.6–5.4 mm diam., 3–8 mm diam. at base. Pedicel of fruit 20–44 mm long by 3–7 mm diam., weakly longitudinally rugulose, glabrate; torus of fruit ellipsoid to broadly pyriform, 7–15 mm diam. × 8–12 mm long, grey-brown. <italic><tp:taxon-name><tp:taxon-name-part taxon-name-part-type="genus">Monocarps</tp:taxon-name-part></tp:taxon-name></italic> up to 18 per fruit, green (rarely with orange or vinaceous tinge) in vivo, dark brown when dried, weakly (to strongly) recurved-falciform, (1.9) 6.0–8.6 cm by 0.7–2.2 cm, torulose, minutely verrucose, glabrate or with a few scattered hairs, base sub-sessile or short-stipitate, stipe 1–11 mm long, 2–6 mm thick, apex rounded or sometimes short-beaked. <italic>Seeds</italic> 1–15 per monocarp, 15 mm long by 13 mm wide by 10 mm thick, arranged in a single [or two irregular?] rows, flattened-ellipsoid, pitted, with spiniform ruminations (fig. 3) and raphe/antiraphe sunken in a circumferential groove.</p></tp:treatment-sec><tp:treatment-sec sec-type="distribution"><title>Distribution.</title><p>
            <italic><tp:taxon-name><tp:taxon-name-part taxon-name-part-type="genus">Polyceratocarpus</tp:taxon-name-part> <tp:taxon-name-part taxon-name-part-type="species">askhambryan-iringae</tp:taxon-name-part></tp:taxon-name></italic> is endemic to the Udzungwa Mountains of Tanzania. It is known from Mwanihana Forest in the Udzungwa Mountains National Park, Ndundulu Forest in the Kilombero Nature Reserve, and the Uzungwa Scarp Forest Reserve (Fig. <xref ref-type="fig" rid="F1">1</xref>).</p><fig id="F1" position="float" orientation="portrait"><label>Figure 1.</label><caption><p>Known distribution of <italic><tp:taxon-name><tp:taxon-name-part taxon-name-part-type="genus">Polyceratocarpus</tp:taxon-name-part> <tp:taxon-name-part taxon-name-part-type="species">askhambryan-iringae</tp:taxon-name-part></tp:taxon-name></italic> in the Eastern Arc Mountains (EAM). EAM boundary and forest cover (green) derived from <xref ref-type="bibr" rid="B30">Platts et al. (2011)</xref>. Black boundaries within EAM boundary show protected areas. Pale green areas in the lower maps show degraded forest with canopy &lt;10%.</p></caption><graphic xmlns:xlink="http://www.w3.org/1999/xlink" xlink:href="phytokeys-063-063-g001.jpg" position="float" orientation="portrait" xlink:type="simple" id="oo_90617.jpg"/></fig><fig id="F2" position="float" orientation="portrait"><label>Figure 2.</label><caption><p>
          <italic><tp:taxon-name><tp:taxon-name-part taxon-name-part-type="genus">Polyceratocarpus</tp:taxon-name-part> <tp:taxon-name-part taxon-name-part-type="species">askhambryan-iringae</tp:taxon-name-part></tp:taxon-name></italic> drawings of <bold>A</bold> tree architecture <bold>B</bold> fresh fruits <bold>C</bold> fresh flower below <bold>D</bold> fresh ramiflorous flower buds <bold>E–F</bold> dry and fresh bisexual flower (one petal removed) <bold>G</bold> fresh bisexual flower above <bold>H</bold> dried stamens <bold>I</bold>–<bold>J</bold> fresh and dry carpels lacking stigmas <bold>K</bold> dried carpel with stigma, plus photographs of <bold>L</bold> fresh leaves <bold>M</bold> fruit and <bold>N</bold> flower. Drawings by Sue Sparrow, <bold>A</bold> by Andrew Marshall, <bold>E</bold> and <bold>K</bold> by Andrew Brown, from the following specimens: Marshall 2070 (<bold>B</bold>); Marshall 2117 (<bold>C-E</bold> and <bold>G-L</bold>) and Luke 11279 (<bold>F</bold>). Scale bars: 20 mm unless stated.</p></caption><graphic xmlns:xlink="http://www.w3.org/1999/xlink" xlink:href="phytokeys-063-063-g002.jpg" position="float" orientation="portrait" xlink:type="simple" id="oo_90618.jpg"/></fig><fig id="F3" position="float" orientation="portrait"><label>Figure 3.</label><caption><p>SEM photograph of <italic><tp:taxon-name><tp:taxon-name-part taxon-name-part-type="genus">Polyceratocarpus</tp:taxon-name-part> <tp:taxon-name-part taxon-name-part-type="species">askhambryan-iringae</tp:taxon-name-part></tp:taxon-name></italic> dried seed cross-section, showing spiniform ruminations.</p></caption><graphic xmlns:xlink="http://www.w3.org/1999/xlink" xlink:href="phytokeys-063-063-g003.jpg" position="float" orientation="portrait" xlink:type="simple" id="oo_90619.jpg"/></fig></tp:treatment-sec><tp:treatment-sec sec-type="habitat"><title>Habitat and ecology.</title><p>Inhabits montane forest on brown sandy loam soils (pH range 4–5 measured in Ndundulu Forest). Mean annual rainfall of collection localities approximately 1500–2000 mm/yr (Marshall, Ndangalasi, unpubl. data). Thirty-eight mature individuals were found mostly on slopes or ridge-tops at elevations 1090–1540m. Mature flowers were collected in May, November, and December, fruits in February and May-October.</p><p>Associated taxa recorded with <italic><tp:taxon-name><tp:taxon-name-part taxon-name-part-type="genus">Polyceratocarpus</tp:taxon-name-part> <tp:taxon-name-part taxon-name-part-type="species">askhambryan-iringae</tp:taxon-name-part></tp:taxon-name></italic> include the following: <bold>(1) Ndundulu Forest</bold>: <italic><tp:taxon-name><tp:taxon-name-part taxon-name-part-type="genus">Allanblackia</tp:taxon-name-part> <tp:taxon-name-part taxon-name-part-type="species">ulugurensis</tp:taxon-name-part></tp:taxon-name></italic> Engl., <italic><tp:taxon-name><tp:taxon-name-part taxon-name-part-type="genus">Alsodeiopsis</tp:taxon-name-part> <tp:taxon-name-part taxon-name-part-type="species">schumannii</tp:taxon-name-part></tp:taxon-name></italic> Engl.; <italic><tp:taxon-name><tp:taxon-name-part taxon-name-part-type="genus">Anisotes</tp:taxon-name-part> <tp:taxon-name-part taxon-name-part-type="species">pubinervius</tp:taxon-name-part></tp:taxon-name></italic> (T.Anderson) Heine, <italic><tp:taxon-name><tp:taxon-name-part taxon-name-part-type="genus">Anthocleista</tp:taxon-name-part> <tp:taxon-name-part taxon-name-part-type="species">grandiflora</tp:taxon-name-part></tp:taxon-name></italic> Gilg, <italic><tp:taxon-name><tp:taxon-name-part taxon-name-part-type="genus">Beilschmiedia</tp:taxon-name-part> <tp:taxon-name-part taxon-name-part-type="species">kweo</tp:taxon-name-part></tp:taxon-name></italic> (Mildbr.) Robyns &amp; Wilczek, <italic><tp:taxon-name><tp:taxon-name-part taxon-name-part-type="genus">Bertiera</tp:taxon-name-part> <tp:taxon-name-part taxon-name-part-type="species">pauloi</tp:taxon-name-part></tp:taxon-name></italic> Verdc., <italic><tp:taxon-name><tp:taxon-name-part taxon-name-part-type="genus">Cassipourea</tp:taxon-name-part> <tp:taxon-name-part taxon-name-part-type="species">gummiflua</tp:taxon-name-part></tp:taxon-name></italic> Tul.; <italic><tp:taxon-name><tp:taxon-name-part taxon-name-part-type="genus">Cassipourea</tp:taxon-name-part> <tp:taxon-name-part taxon-name-part-type="species">malosana</tp:taxon-name-part></tp:taxon-name></italic> Alston; <italic><tp:taxon-name><tp:taxon-name-part taxon-name-part-type="genus">Chlorophytum</tp:taxon-name-part> <tp:taxon-name-part taxon-name-part-type="species">brachystachyum</tp:taxon-name-part></tp:taxon-name></italic> Baker, <italic><tp:taxon-name><tp:taxon-name-part taxon-name-part-type="genus">Cleistanthus</tp:taxon-name-part> <tp:taxon-name-part taxon-name-part-type="species">polystachyus</tp:taxon-name-part></tp:taxon-name></italic> Hook.f. ex Planch., <italic><tp:taxon-name><tp:taxon-name-part taxon-name-part-type="genus">Clerodendrum</tp:taxon-name-part> <tp:taxon-name-part taxon-name-part-type="species">cephalanthum</tp:taxon-name-part></tp:taxon-name></italic> Oliv., <italic><tp:taxon-name><tp:taxon-name-part taxon-name-part-type="genus">Coffea</tp:taxon-name-part></tp:taxon-name></italic> sp., <italic><tp:taxon-name><tp:taxon-name-part taxon-name-part-type="genus">Cola</tp:taxon-name-part> <tp:taxon-name-part taxon-name-part-type="species">greenwayi</tp:taxon-name-part></tp:taxon-name></italic> Brenan, <italic><tp:taxon-name><tp:taxon-name-part taxon-name-part-type="genus">Cola</tp:taxon-name-part> <tp:taxon-name-part taxon-name-part-type="species">stelechantha</tp:taxon-name-part></tp:taxon-name></italic> Brenan; <italic><tp:taxon-name><tp:taxon-name-part taxon-name-part-type="genus">Craterispermum</tp:taxon-name-part> <tp:taxon-name-part taxon-name-part-type="species">longipedunculatum</tp:taxon-name-part></tp:taxon-name></italic> Verdc.; <italic><tp:taxon-name><tp:taxon-name-part taxon-name-part-type="genus">Diospyros</tp:taxon-name-part> <tp:taxon-name-part taxon-name-part-type="species">abyssinica</tp:taxon-name-part></tp:taxon-name></italic> (Hiern) F.White, <italic><tp:taxon-name><tp:taxon-name-part taxon-name-part-type="genus">Drypetes</tp:taxon-name-part> <tp:taxon-name-part taxon-name-part-type="species">gerrardii</tp:taxon-name-part></tp:taxon-name></italic> Hutch.; <italic><tp:taxon-name><tp:taxon-name-part taxon-name-part-type="genus">Englerina</tp:taxon-name-part></tp:taxon-name></italic> sp. nov.; <italic><tp:taxon-name><tp:taxon-name-part taxon-name-part-type="genus">Garcinia</tp:taxon-name-part> <tp:taxon-name-part taxon-name-part-type="species">buchananii</tp:taxon-name-part></tp:taxon-name></italic> Baker; <italic><tp:taxon-name><tp:taxon-name-part taxon-name-part-type="genus">Garcinia</tp:taxon-name-part> <tp:taxon-name-part taxon-name-part-type="species">volkensii</tp:taxon-name-part></tp:taxon-name></italic> Engl.; <italic><tp:taxon-name><tp:taxon-name-part taxon-name-part-type="genus">Grewia</tp:taxon-name-part> <tp:taxon-name-part taxon-name-part-type="species">mildbraedii</tp:taxon-name-part></tp:taxon-name></italic> Burret; <italic><tp:taxon-name><tp:taxon-name-part taxon-name-part-type="genus">Justicia</tp:taxon-name-part> <tp:taxon-name-part taxon-name-part-type="species">rodgersii</tp:taxon-name-part></tp:taxon-name></italic> Vollesen; <italic><tp:taxon-name><tp:taxon-name-part taxon-name-part-type="genus">Lasiodiscus</tp:taxon-name-part> <tp:taxon-name-part taxon-name-part-type="species">usambarensis</tp:taxon-name-part></tp:taxon-name></italic> Engl.; <italic><tp:taxon-name><tp:taxon-name-part taxon-name-part-type="genus">Maytenus</tp:taxon-name-part> <tp:taxon-name-part taxon-name-part-type="species">undata</tp:taxon-name-part></tp:taxon-name></italic> (Thunb.) Blakelock; <italic><tp:taxon-name><tp:taxon-name-part taxon-name-part-type="genus">Monodora</tp:taxon-name-part> <tp:taxon-name-part taxon-name-part-type="species">globiflora</tp:taxon-name-part></tp:taxon-name></italic> Couvreur; <italic><tp:taxon-name><tp:taxon-name-part taxon-name-part-type="genus">Monanthotaxis</tp:taxon-name-part> <tp:taxon-name-part taxon-name-part-type="species">schweinfurthii</tp:taxon-name-part></tp:taxon-name></italic> Engl. &amp; Diels; <italic><tp:taxon-name><tp:taxon-name-part taxon-name-part-type="genus">Myrianthus</tp:taxon-name-part> <tp:taxon-name-part taxon-name-part-type="species">holstii</tp:taxon-name-part></tp:taxon-name></italic> Engl., <italic><tp:taxon-name><tp:taxon-name-part taxon-name-part-type="genus">Ocotea</tp:taxon-name-part> <tp:taxon-name-part taxon-name-part-type="species">usambarensis</tp:taxon-name-part></tp:taxon-name></italic> Engl.; <italic><tp:taxon-name><tp:taxon-name-part taxon-name-part-type="genus">Ochna</tp:taxon-name-part> <tp:taxon-name-part taxon-name-part-type="species">holstii</tp:taxon-name-part></tp:taxon-name></italic> Engl.; <italic><tp:taxon-name><tp:taxon-name-part taxon-name-part-type="genus">Parinari</tp:taxon-name-part> <tp:taxon-name-part taxon-name-part-type="species">excelsa</tp:taxon-name-part></tp:taxon-name></italic> Sabine, <italic><tp:taxon-name><tp:taxon-name-part taxon-name-part-type="genus">Peddiea</tp:taxon-name-part> <tp:taxon-name-part taxon-name-part-type="species">fischeri</tp:taxon-name-part></tp:taxon-name></italic> Engl., <italic><tp:taxon-name><tp:taxon-name-part taxon-name-part-type="genus">Pavetta</tp:taxon-name-part> <tp:taxon-name-part taxon-name-part-type="species">nitidissima</tp:taxon-name-part></tp:taxon-name></italic> Bridson, <italic><tp:taxon-name><tp:taxon-name-part taxon-name-part-type="genus">Plectranthus</tp:taxon-name-part> <tp:taxon-name-part taxon-name-part-type="species">leptophyllus</tp:taxon-name-part></tp:taxon-name></italic> (Baker) A.J.Paton, <tp:taxon-name><tp:taxon-name-part taxon-name-part-type="genus">Rinorea</tp:taxon-name-part> <tp:taxon-name-part taxon-name-part-type="species">angustifolia</tp:taxon-name-part> <tp:taxon-name-part taxon-name-part-type="authority">Baill.</tp:taxon-name-part> <tp:taxon-name-part taxon-name-part-type="infraspecific-rank">subsp.</tp:taxon-name-part> <tp:taxon-name-part taxon-name-part-type="subspecies">ardisiiflora</tp:taxon-name-part></tp:taxon-name> (Oliv.) Grey-Wilson; <italic><tp:taxon-name><tp:taxon-name-part taxon-name-part-type="genus">Rinorea</tp:taxon-name-part></tp:taxon-name></italic> sp.; <tp:taxon-name><tp:taxon-name-part taxon-name-part-type="genus">Rytigynia</tp:taxon-name-part> <tp:taxon-name-part taxon-name-part-type="species">lichenoxenos</tp:taxon-name-part> <tp:taxon-name-part taxon-name-part-type="basionym-authority">(K.Schum.)</tp:taxon-name-part> <tp:taxon-name-part taxon-name-part-type="authority">Robyns</tp:taxon-name-part> <tp:taxon-name-part taxon-name-part-type="infraspecific-rank">subsp.</tp:taxon-name-part> <tp:taxon-name-part taxon-name-part-type="subspecies">glabrituba</tp:taxon-name-part></tp:taxon-name> Verdc.; <italic><tp:taxon-name><tp:taxon-name-part taxon-name-part-type="genus">Sclerochiton</tp:taxon-name-part> <tp:taxon-name-part taxon-name-part-type="species">obtusisepalus</tp:taxon-name-part></tp:taxon-name></italic> C.B.Clarke; <italic><tp:taxon-name><tp:taxon-name-part taxon-name-part-type="genus">Solanecio</tp:taxon-name-part> <tp:taxon-name-part taxon-name-part-type="species">epidendricus</tp:taxon-name-part></tp:taxon-name></italic> <!--PageBreak--><!--PageBreak-->(Mattf.) C.Jeffrey; <italic><tp:taxon-name><tp:taxon-name-part taxon-name-part-type="genus">Strombosia</tp:taxon-name-part> <tp:taxon-name-part taxon-name-part-type="species">scheffleri</tp:taxon-name-part></tp:taxon-name></italic> Engl.; <italic><tp:taxon-name><tp:taxon-name-part taxon-name-part-type="genus">Strychnos</tp:taxon-name-part> <tp:taxon-name-part taxon-name-part-type="species">mellodora</tp:taxon-name-part></tp:taxon-name></italic> S.Moore; <italic><tp:taxon-name><tp:taxon-name-part taxon-name-part-type="genus">Strychnos</tp:taxon-name-part> <tp:taxon-name-part taxon-name-part-type="species">mitis</tp:taxon-name-part></tp:taxon-name></italic> S.Moore; <italic><tp:taxon-name><tp:taxon-name-part taxon-name-part-type="genus">Strychnos</tp:taxon-name-part></tp:taxon-name></italic> sp. nov; <italic><tp:taxon-name><tp:taxon-name-part taxon-name-part-type="genus">Syzygium</tp:taxon-name-part> <tp:taxon-name-part taxon-name-part-type="species">guineense</tp:taxon-name-part></tp:taxon-name></italic> DC.; <italic><tp:taxon-name><tp:taxon-name-part taxon-name-part-type="genus">Tabernaemontana</tp:taxon-name-part> <tp:taxon-name-part taxon-name-part-type="species">stapfiana</tp:taxon-name-part></tp:taxon-name></italic> Britten; <italic><tp:taxon-name><tp:taxon-name-part taxon-name-part-type="genus">Tarenna</tp:taxon-name-part> <tp:taxon-name-part taxon-name-part-type="species">pavettoides</tp:taxon-name-part></tp:taxon-name></italic> (Harv.) Sim; <italic><tp:taxon-name><tp:taxon-name-part taxon-name-part-type="genus">Thalictrum</tp:taxon-name-part> <tp:taxon-name-part taxon-name-part-type="species">rhynchocarpum</tp:taxon-name-part></tp:taxon-name></italic> Quart.-Dill. &amp; A.Rich.; <italic><tp:taxon-name><tp:taxon-name-part taxon-name-part-type="genus">Uvariopsis</tp:taxon-name-part> <tp:taxon-name-part taxon-name-part-type="species">lovettiana</tp:taxon-name-part></tp:taxon-name></italic> Couvreur &amp; Q.Luke; <italic><tp:taxon-name><tp:taxon-name-part taxon-name-part-type="genus">Vepris</tp:taxon-name-part> <tp:taxon-name-part taxon-name-part-type="species">stolzii</tp:taxon-name-part></tp:taxon-name></italic> I.Verd.; <tp:taxon-name><tp:taxon-name-part taxon-name-part-type="genus">Vernonia</tp:taxon-name-part> <tp:taxon-name-part taxon-name-part-type="species">calvoana</tp:taxon-name-part> <tp:taxon-name-part taxon-name-part-type="authority">Engl.</tp:taxon-name-part> <tp:taxon-name-part taxon-name-part-type="infraspecific-rank">subsp.</tp:taxon-name-part> <tp:taxon-name-part taxon-name-part-type="subspecies">leucocalyx</tp:taxon-name-part></tp:taxon-name> (O.Hoffm.) C.Jeffrey; <italic><tp:taxon-name><tp:taxon-name-part taxon-name-part-type="genus">Vernonia</tp:taxon-name-part> <tp:taxon-name-part taxon-name-part-type="species">luhomeroensis</tp:taxon-name-part></tp:taxon-name></italic> Q.Luke &amp; Beentje; <tp:taxon-name><tp:taxon-name-part taxon-name-part-type="genus">Vernonia</tp:taxon-name-part> <tp:taxon-name-part taxon-name-part-type="authority">sp.</tp:taxon-name-part> <tp:taxon-name-part taxon-name-part-type="uncertainty-rank">nr.</tp:taxon-name-part> <tp:taxon-name-part taxon-name-part-type="species">pteropoda</tp:taxon-name-part></tp:taxon-name> Oliv. &amp; Hiern; <italic><tp:taxon-name><tp:taxon-name-part taxon-name-part-type="genus">Warneckea</tp:taxon-name-part></tp:taxon-name></italic> sp. nov.; <italic><tp:taxon-name><tp:taxon-name-part taxon-name-part-type="genus">Xymalos</tp:taxon-name-part> <tp:taxon-name-part taxon-name-part-type="species">monospora</tp:taxon-name-part></tp:taxon-name></italic> Baill.; <italic><tp:taxon-name><tp:taxon-name-part taxon-name-part-type="genus">Zanthoxylum</tp:taxon-name-part> <tp:taxon-name-part taxon-name-part-type="species">paracanthum</tp:taxon-name-part></tp:taxon-name></italic> (Mildbr.) Kokwaro; <tp:taxon-name><tp:taxon-name-part taxon-name-part-type="genus">Zehneria</tp:taxon-name-part> <tp:taxon-name-part taxon-name-part-type="authority">sp.</tp:taxon-name-part> <tp:taxon-name-part taxon-name-part-type="uncertainty-rank">nr.</tp:taxon-name-part> <tp:taxon-name-part taxon-name-part-type="species">oligosperma</tp:taxon-name-part></tp:taxon-name> C.Jeffrey. <bold>(2) Uzungwa Scarp Forest Reserve</bold>: <italic><tp:taxon-name><tp:taxon-name-part taxon-name-part-type="genus">Cassipourea</tp:taxon-name-part> <tp:taxon-name-part taxon-name-part-type="species">gummiflua</tp:taxon-name-part></tp:taxon-name></italic> Tul; <italic><tp:taxon-name><tp:taxon-name-part taxon-name-part-type="genus">Cleistanthus</tp:taxon-name-part> <tp:taxon-name-part taxon-name-part-type="species">polystachyus</tp:taxon-name-part></tp:taxon-name></italic> Hook.f. ex Planch.; <italic><tp:taxon-name><tp:taxon-name-part taxon-name-part-type="genus">Craterispermum</tp:taxon-name-part> <tp:taxon-name-part taxon-name-part-type="species">longipedunculatum</tp:taxon-name-part></tp:taxon-name></italic> Verdc.; <italic><tp:taxon-name><tp:taxon-name-part taxon-name-part-type="genus">Diospyros</tp:taxon-name-part> <tp:taxon-name-part taxon-name-part-type="species">uzungwaensis</tp:taxon-name-part></tp:taxon-name></italic> Frim.-Møll. &amp; H.J.Ndangalasi; <italic><tp:taxon-name><tp:taxon-name-part taxon-name-part-type="genus">Drypetes</tp:taxon-name-part> <tp:taxon-name-part taxon-name-part-type="species">gerrardii</tp:taxon-name-part></tp:taxon-name></italic> Hutch.; <italic><tp:taxon-name><tp:taxon-name-part taxon-name-part-type="genus">Lasiodiscus</tp:taxon-name-part> <tp:taxon-name-part taxon-name-part-type="species">usambarensis</tp:taxon-name-part></tp:taxon-name></italic> Engl.; <italic><tp:taxon-name><tp:taxon-name-part taxon-name-part-type="genus">Psychotria</tp:taxon-name-part> <tp:taxon-name-part taxon-name-part-type="species">megalopus</tp:taxon-name-part></tp:taxon-name></italic> Verdc.; <italic><tp:taxon-name><tp:taxon-name-part taxon-name-part-type="genus">Tabernaemontana</tp:taxon-name-part> <tp:taxon-name-part taxon-name-part-type="species">stapfiana</tp:taxon-name-part></tp:taxon-name></italic> Britten; <italic><tp:taxon-name><tp:taxon-name-part taxon-name-part-type="genus">Tarenna</tp:taxon-name-part> <tp:taxon-name-part taxon-name-part-type="species">uzungwaensis</tp:taxon-name-part></tp:taxon-name></italic> Bridson. <bold>(3) Mwanihana</bold>: <tp:taxon-name><tp:taxon-name-part taxon-name-part-type="genus">Acalypha</tp:taxon-name-part> <tp:taxon-name-part taxon-name-part-type="species">psilostachya</tp:taxon-name-part> <tp:taxon-name-part taxon-name-part-type="authority">Hochst. ex A.Rich.</tp:taxon-name-part> <tp:taxon-name-part taxon-name-part-type="infraspecific-rank">var.</tp:taxon-name-part> <tp:taxon-name-part taxon-name-part-type="variety">psilostachya</tp:taxon-name-part></tp:taxon-name>; <italic><tp:taxon-name><tp:taxon-name-part taxon-name-part-type="genus">Anisotes</tp:taxon-name-part> <tp:taxon-name-part taxon-name-part-type="species">pubinervius</tp:taxon-name-part></tp:taxon-name></italic> (T.Anderson) Heine; <italic><tp:taxon-name><tp:taxon-name-part taxon-name-part-type="genus">Caloncoba</tp:taxon-name-part> <tp:taxon-name-part taxon-name-part-type="species">welwitschii</tp:taxon-name-part></tp:taxon-name></italic> Gilg; <italic><tp:taxon-name><tp:taxon-name-part taxon-name-part-type="genus">Chrysophyllum</tp:taxon-name-part> <tp:taxon-name-part taxon-name-part-type="species">gorungosanum</tp:taxon-name-part></tp:taxon-name></italic> Engl.; <tp:taxon-name><tp:taxon-name-part taxon-name-part-type="genus">Coffea</tp:taxon-name-part> <tp:taxon-name-part taxon-name-part-type="species">mufindiensis</tp:taxon-name-part> <tp:taxon-name-part taxon-name-part-type="authority">Hutch. ex Bridson</tp:taxon-name-part> <tp:taxon-name-part taxon-name-part-type="infraspecific-rank">subsp.</tp:taxon-name-part> <tp:taxon-name-part taxon-name-part-type="subspecies">mufindiensis</tp:taxon-name-part></tp:taxon-name>; <tp:taxon-name><tp:taxon-name-part taxon-name-part-type="genus">Dorstenia</tp:taxon-name-part> <tp:taxon-name-part taxon-name-part-type="infraspecific-rank">sp. aff</tp:taxon-name-part> <tp:taxon-name-part taxon-name-part-type="species">tenuiradiata</tp:taxon-name-part></tp:taxon-name> Mildbr.; <tp:taxon-name><tp:taxon-name-part taxon-name-part-type="genus">Isoglossa</tp:taxon-name-part> <tp:taxon-name-part taxon-name-part-type="species">lactea</tp:taxon-name-part> <tp:taxon-name-part taxon-name-part-type="authority">Lindau ex Engl.</tp:taxon-name-part> <tp:taxon-name-part taxon-name-part-type="infraspecific-rank">subsp.</tp:taxon-name-part> <tp:taxon-name-part taxon-name-part-type="subspecies">lactea</tp:taxon-name-part></tp:taxon-name>; <italic><tp:taxon-name><tp:taxon-name-part taxon-name-part-type="genus">Isolona</tp:taxon-name-part> <tp:taxon-name-part taxon-name-part-type="species">linearis</tp:taxon-name-part></tp:taxon-name></italic> Couvreur; <italic><tp:taxon-name><tp:taxon-name-part taxon-name-part-type="genus">Newtonia</tp:taxon-name-part> <tp:taxon-name-part taxon-name-part-type="species">buchananii</tp:taxon-name-part></tp:taxon-name></italic> (Baker) G.C.C.Gilbert &amp; Boutique; <italic><tp:taxon-name><tp:taxon-name-part taxon-name-part-type="genus">Ochna</tp:taxon-name-part> <tp:taxon-name-part taxon-name-part-type="species">holstii</tp:taxon-name-part></tp:taxon-name></italic> Engl.; <italic><tp:taxon-name><tp:taxon-name-part taxon-name-part-type="genus">Parinari</tp:taxon-name-part> <tp:taxon-name-part taxon-name-part-type="species">excelsa</tp:taxon-name-part></tp:taxon-name></italic> Sabine; <italic><tp:taxon-name><tp:taxon-name-part taxon-name-part-type="genus">Phyllopentas</tp:taxon-name-part> <tp:taxon-name-part taxon-name-part-type="species">ulugurica</tp:taxon-name-part></tp:taxon-name></italic> (Verdc.) Kårehed &amp; B. Bremer; <italic><tp:taxon-name><tp:taxon-name-part taxon-name-part-type="genus">Kedrostis</tp:taxon-name-part></tp:taxon-name></italic> sp.; <tp:taxon-name><tp:taxon-name-part taxon-name-part-type="genus">Polystachya</tp:taxon-name-part> <tp:taxon-name-part taxon-name-part-type="infraspecific-rank">sp aff.</tp:taxon-name-part> <tp:taxon-name-part taxon-name-part-type="species">canaliculata</tp:taxon-name-part></tp:taxon-name> Summerh.; <italic><tp:taxon-name><tp:taxon-name-part taxon-name-part-type="genus">Raphidiocystis</tp:taxon-name-part> <tp:taxon-name-part taxon-name-part-type="species">chrysocoma</tp:taxon-name-part></tp:taxon-name></italic> (Schumach.) C.Jeffrey; <italic><tp:taxon-name><tp:taxon-name-part taxon-name-part-type="genus">Selaginella</tp:taxon-name-part> <tp:taxon-name-part taxon-name-part-type="species">kraussiana</tp:taxon-name-part></tp:taxon-name></italic> (Kunze) A.Braun; <italic><tp:taxon-name><tp:taxon-name-part taxon-name-part-type="genus">Stellaria</tp:taxon-name-part> <tp:taxon-name-part taxon-name-part-type="species">mannii</tp:taxon-name-part></tp:taxon-name></italic> Hook.f.; <italic><tp:taxon-name><tp:taxon-name-part taxon-name-part-type="genus">Tricalysia</tp:taxon-name-part> <tp:taxon-name-part taxon-name-part-type="species">aciculiflora</tp:taxon-name-part></tp:taxon-name></italic> Robbr.; <italic><tp:taxon-name><tp:taxon-name-part taxon-name-part-type="genus">Uvariopsis</tp:taxon-name-part> <tp:taxon-name-part taxon-name-part-type="species">lovettiana</tp:taxon-name-part></tp:taxon-name></italic> Couvreur &amp; Q.Luke; <italic><tp:taxon-name><tp:taxon-name-part taxon-name-part-type="genus">Vepris</tp:taxon-name-part> <tp:taxon-name-part taxon-name-part-type="species">nobilis</tp:taxon-name-part></tp:taxon-name></italic> (Delile) Mziray; <italic><tp:taxon-name><tp:taxon-name-part taxon-name-part-type="genus">Zanthoxylum</tp:taxon-name-part> <tp:taxon-name-part taxon-name-part-type="species">paracanthum</tp:taxon-name-part></tp:taxon-name></italic> (Mildbr.) Kokwaro.</p></tp:treatment-sec><tp:treatment-sec sec-type="material"><title>Additional specimens examined.</title><p>TANZANIA. Iringa Region, Kilolo District: east Udzungwa National Park, forest south of Mwanihana hill c. 2 km S of last camping site of Mwanihana trail, 1400 m, <named-content xmlns:xlink="http://www.w3.org/1999/xlink" content-type="dwc:verbatimCoordinates" xlink:type="simple"><named-content content-type="geo-json" specific-use="{&#34;type&#34;:&#34;Point&#34;,&#34;coordinates&#34;:[36.816667,-7.8]}" xlink:type="simple">07°48'S, 36°49'E</named-content></named-content>, Couvreur 101 (<named-content xmlns:xlink="http://www.w3.org/1999/xlink" content-type="dwc:institutional_code" xlink:type="simple">DSM</named-content>, <named-content xmlns:xlink="http://www.w3.org/1999/xlink" content-type="dwc:institutional_code" xlink:type="simple">OWU</named-content>, <named-content xmlns:xlink="http://www.w3.org/1999/xlink" content-type="dwc:institutional_code" xlink:type="simple">WAG</named-content>); Mwanihana Forest above Sanje village, 1220 m, no grid reference, Lovett 222 (K); Udzungwa Mountains National Park, 1200 m, <named-content xmlns:xlink="http://www.w3.org/1999/xlink" content-type="dwc:verbatimCoordinates" xlink:type="simple"><named-content content-type="geo-json" specific-use="{&#34;type&#34;:&#34;Point&#34;,&#34;coordinates&#34;:[36.816667,-7.8]}" xlink:type="simple">07°48'S, 36°49'E</named-content></named-content>, Luke 7738 (<named-content xmlns:xlink="http://www.w3.org/1999/xlink" content-type="dwc:institutional_code" xlink:type="simple">EA</named-content>, K); Udzungwa Mountains National Park, 1440 m, <named-content xmlns:xlink="http://www.w3.org/1999/xlink" content-type="dwc:verbatimCoordinates" xlink:type="simple"><named-content content-type="geo-json" specific-use="{&#34;type&#34;:&#34;Point&#34;,&#34;coordinates&#34;:[36.866667,-7.7]}" xlink:type="simple">07°42'S, 36°52'E</named-content></named-content>, Luke 11279 (<named-content xmlns:xlink="http://www.w3.org/1999/xlink" content-type="dwc:institutional_code" xlink:type="simple">EA</named-content>, <named-content xmlns:xlink="http://www.w3.org/1999/xlink" content-type="dwc:institutional_code" xlink:type="simple">NHT</named-content>, <named-content xmlns:xlink="http://www.w3.org/1999/xlink" content-type="dwc:institutional_code" xlink:type="simple">MO</named-content>, K); Ndundulu FR, Camp 589-Camp 590, <named-content xmlns:xlink="http://www.w3.org/1999/xlink" content-type="dwc:verbatimCoordinates" xlink:type="simple"><named-content content-type="geo-json" specific-use="{&#34;type&#34;:&#34;Point&#34;,&#34;coordinates&#34;:[36.483333,-7.783333]}" xlink:type="simple">07°47'S, 36°29'E</named-content></named-content>, 1440 m, Luke et al. 10366 (<named-content xmlns:xlink="http://www.w3.org/1999/xlink" content-type="dwc:institutional_code" xlink:type="simple">MO</named-content>); Kilombero Nature Reserve, Ndundulu Forest, 1540 m, <named-content xmlns:xlink="http://www.w3.org/1999/xlink" content-type="dwc:verbatimCoordinates" xlink:type="simple"><named-content content-type="geo-json" specific-use="{&#34;type&#34;:&#34;Point&#34;,&#34;coordinates&#34;:[36.516667,-7.8]}" xlink:type="simple">07°48'S, 36°31'E</named-content></named-content> (WGS84), Marshall 2036, 2070, (<named-content xmlns:xlink="http://www.w3.org/1999/xlink" content-type="dwc:institutional_code" xlink:type="simple">NHT</named-content>, <named-content xmlns:xlink="http://www.w3.org/1999/xlink" content-type="dwc:institutional_code" xlink:type="simple">MO</named-content>, K); Uzungwa Scarp Forest Reserve, Uluti, 1534 m, <named-content xmlns:xlink="http://www.w3.org/1999/xlink" content-type="dwc:verbatimCoordinates" xlink:type="simple"><named-content content-type="geo-json" specific-use="{&#34;type&#34;:&#34;Point&#34;,&#34;coordinates&#34;:[36.016667,-8.233333]}" xlink:type="simple">08°14'S, 36°01'E</named-content></named-content>, Ndangalasi HJN 392 (<named-content xmlns:xlink="http://www.w3.org/1999/xlink" content-type="dwc:institutional_code" xlink:type="simple">DSM</named-content>, <named-content xmlns:xlink="http://www.w3.org/1999/xlink" content-type="dwc:institutional_code" xlink:type="simple">OWU</named-content>); Uzungwa Scarp Forest Reserve, Ilutila, 1709 m, <named-content xmlns:xlink="http://www.w3.org/1999/xlink" content-type="dwc:verbatimCoordinates" xlink:type="simple"><named-content content-type="geo-json" specific-use="{&#34;type&#34;:&#34;Point&#34;,&#34;coordinates&#34;:[36.016667,-8.216667]}" xlink:type="simple">08°13'S, 36°01'E</named-content></named-content>, Ndangalasi 393 (<named-content xmlns:xlink="http://www.w3.org/1999/xlink" content-type="dwc:institutional_code" xlink:type="simple">DSM</named-content>, <named-content xmlns:xlink="http://www.w3.org/1999/xlink" content-type="dwc:institutional_code" xlink:type="simple">OWU</named-content>); Udzungwa, Kilombero FR, W of Ruaha River, 1700 m, Rogers &amp; Hall 2300 (K); Mwanihana Forest above Sanje village, 1400 m, <named-content xmlns:xlink="http://www.w3.org/1999/xlink" content-type="dwc:verbatimCoordinates" xlink:type="simple"><named-content content-type="geo-json" specific-use="{&#34;type&#34;:&#34;Point&#34;,&#34;coordinates&#34;:[36.816667,-7.833333]}" xlink:type="simple">07°50'S, 36°49'E</named-content></named-content>, Thomas 3656 (<named-content xmlns:xlink="http://www.w3.org/1999/xlink" content-type="dwc:institutional_code" xlink:type="simple">MO</named-content>); Mwanihana Forest above Sanje village, 1400 m, <named-content xmlns:xlink="http://www.w3.org/1999/xlink" content-type="dwc:verbatimCoordinates" xlink:type="simple"><named-content content-type="geo-json" specific-use="{&#34;type&#34;:&#34;Point&#34;,&#34;coordinates&#34;:[36.816667,-7.833333]}" xlink:type="simple">07°50'S, 36°49'E</named-content></named-content>, Thomas 3698 (<named-content xmlns:xlink="http://www.w3.org/1999/xlink" content-type="dwc:institutional_code" xlink:type="simple">MO</named-content>, <named-content xmlns:xlink="http://www.w3.org/1999/xlink" content-type="dwc:institutional_code" xlink:type="simple">WAG</named-content>). Morogoro Region, Kilombero District: Sonjo-Mwanihana trail, 1090 m, <named-content xmlns:xlink="http://www.w3.org/1999/xlink" content-type="dwc:verbatimCoordinates" xlink:type="simple"><named-content content-type="geo-json" specific-use="{&#34;type&#34;:&#34;Point&#34;,&#34;coordinates&#34;:[36.85,-7.8]}" xlink:type="simple">07°48'S, 36°51'E</named-content></named-content>, Luke 5051 (<named-content xmlns:xlink="http://www.w3.org/1999/xlink" content-type="dwc:institutional_code" xlink:type="simple">EA</named-content>, K).</p><p>An additional specimen from Iringa Region (Nyambanitu Forest, Ede 65, K), may also represent this species but bears only an old fruit pedicel lacking monocarps. Further potential <italic><tp:taxon-name><tp:taxon-name-part taxon-name-part-type="genus">Polyceratocarpus</tp:taxon-name-part></tp:taxon-name></italic> collections from Iringa Region (Lulanda Forest Reserve: Gereau 2651, 2664, 2665, <named-content xmlns:xlink="http://www.w3.org/1999/xlink" content-type="dwc:institutional_code" xlink:type="simple">MO</named-content>; Lovett 2256, <named-content xmlns:xlink="http://www.w3.org/1999/xlink" content-type="dwc:institutional_code" xlink:type="simple">MO</named-content>, <named-content xmlns:xlink="http://www.w3.org/1999/xlink" content-type="dwc:institutional_code" xlink:type="simple">WAG</named-content>; Luke &amp; Luke 12779, <named-content xmlns:xlink="http://www.w3.org/1999/xlink" content-type="dwc:institutional_code" xlink:type="simple">EA</named-content> &amp; K), were identified as neither <italic><tp:taxon-name><tp:taxon-name-part taxon-name-part-type="genus">Polyceratocarpus</tp:taxon-name-part> <tp:taxon-name-part taxon-name-part-type="species">askhambryan-iringae</tp:taxon-name-part></tp:taxon-name></italic> nor <italic><tp:taxon-name><tp:taxon-name-part taxon-name-part-type="genus">Polyceratocarpus</tp:taxon-name-part> <tp:taxon-name-part taxon-name-part-type="species">scheffleri</tp:taxon-name-part></tp:taxon-name></italic>, while another <!--PageBreak-->from Morogoro Region was not considered to be from this genus at all (Kimboza Forest Reserve: Parry 1816, <named-content xmlns:xlink="http://www.w3.org/1999/xlink" content-type="dwc:institutional_code" xlink:type="simple">TFD</named-content>; cited <xref ref-type="bibr" rid="B33">Verdcourt 1971</xref>).</p></tp:treatment-sec><tp:treatment-sec sec-type="notes"><title>Additional field notes.</title><p>
            <italic>Slash</italic> dry, slightly stringy, pale yellow (to pale peach), occasionally streaked yellow-brown, dark brown at outer edge formed by the colour of the inner bark, potpourri aroma. <italic>Leaf</italic> lamina dark green above, mid-green with greyish tinge below, turning greenish-grey when dried, new flush pinkish; petiole initially pale green in vivo, becoming roughened grey-brown with age; midrib yellow-green above and below in vivo. <italic>Flower</italic> buds broadly ovoid, green or pale brown-yellow with occasional pink tinge at apex in vivo; sepals yellowish-green in vivo.</p></tp:treatment-sec><tp:treatment-sec sec-type="etymology"><title>Etymology.</title><p>This new species of <italic><tp:taxon-name><tp:taxon-name-part taxon-name-part-type="genus">Polyceratocarpus</tp:taxon-name-part></tp:taxon-name></italic> was named by Askham Bryan College and Iringa International School as part of a rainforest education program.</p></tp:treatment-sec><tp:treatment-sec sec-type="conservation status"><title>Conservation status.</title><p>Our IUCN Red List assessment for <italic><tp:taxon-name><tp:taxon-name-part taxon-name-part-type="genus">Polyceratocarpus</tp:taxon-name-part> <tp:taxon-name-part taxon-name-part-type="species">askhambryan-iringae</tp:taxon-name-part></tp:taxon-name></italic> was based on <abbrev xmlns:xlink="http://www.w3.org/1999/xlink" xlink:type="simple"><def><p>“area of occupancy” </p></def>(AOO)</abbrev>, <abbrev xmlns:xlink="http://www.w3.org/1999/xlink" xlink:type="simple"><def><p>“extent of occurrence” </p></def>(EOO</abbrev>; <xref ref-type="bibr" rid="B18">IUCN 2012</xref>) and the level of threat. The 38 observed mature <italic><tp:taxon-name><tp:taxon-name-part taxon-name-part-type="genus">Polyceratocarpus</tp:taxon-name-part> <tp:taxon-name-part taxon-name-part-type="species">askhambryan-iringae</tp:taxon-name-part></tp:taxon-name></italic> stems were found at four collection localities, with only 112 km between the most distant individuals. The four collection localities represented three different levels of governmental protection, including Forest Reserve (Uzungwa Scarp), Nature Reserve (Kilombero, KNR; and also Uzungwa Scarp proposed status) and National Park (Udzungwa Mountains; UMNP), with only UMNP having the maximum level of protection under Tanzanian law (IUCN category II; <xref ref-type="bibr" rid="B13">Dudley 2008</xref>). At the time of survey, the greatest threat to <italic><tp:taxon-name><tp:taxon-name-part taxon-name-part-type="genus">Polyceratocarpus</tp:taxon-name-part> <tp:taxon-name-part taxon-name-part-type="species">askhambryan-iringae</tp:taxon-name-part></tp:taxon-name></italic> was widespread timber-felling observed in Uzungwa Scarp Forest Reserve. Conversely, threats to <italic><tp:taxon-name><tp:taxon-name-part taxon-name-part-type="genus">Polyceratocarpus</tp:taxon-name-part> <tp:taxon-name-part taxon-name-part-type="species">askhambryan-iringae</tp:taxon-name-part></tp:taxon-name></italic> in KNR and UMNP were much lower, both comprising only very occasional removal of pole-sized trees by villagers, and potential damage from an increasing elephant population (<xref ref-type="bibr" rid="B25">Marshall et al. 2012</xref>). KNR was further threatened by a lack of formal ranger patrols and rapid population expansion in the nearest villages. Given that the sources of threat were closely associated with the three protected areas, for the purpose of Red List assessment we considered three rather than four threat-defined “locations” (<xref ref-type="bibr" rid="B18">IUCN 2012</xref>). In calculating <abbrev xmlns:xlink="http://www.w3.org/1999/xlink" xlink:title="“area of occupancy”" xlink:type="simple">AOO</abbrev>, we used 10 km<sup>2</sup> grid cells so that the projected area was <!--PageBreak-->not extrapolated far beyond the expected habitat tolerance of the species. We estimated an <abbrev xmlns:xlink="http://www.w3.org/1999/xlink" xlink:title="“area of occupancy”" xlink:type="simple">AOO</abbrev> of 300 km<sup>2</sup> and an <abbrev xmlns:xlink="http://www.w3.org/1999/xlink" xlink:title="“extent of occurrence”" xlink:type="simple">EOO</abbrev> of 1,410 km<sup>2</sup>, with <abbrev xmlns:xlink="http://www.w3.org/1999/xlink" xlink:title="“extent of occurrence”" xlink:type="simple">EOO</abbrev>, <abbrev xmlns:xlink="http://www.w3.org/1999/xlink" xlink:title="“area of occupancy”" xlink:type="simple">AOO</abbrev>, habitat quality and the number of mature individuals, all presumed declining as a result of timber-felling in USFR. Given this continuing decline, plus an <abbrev xmlns:xlink="http://www.w3.org/1999/xlink" xlink:title="“extent of occurrence”" xlink:type="simple">EOO</abbrev> of less than 5,000 km<sup>2</sup>, an <abbrev xmlns:xlink="http://www.w3.org/1999/xlink" xlink:title="“area of occupancy”" xlink:type="simple">AOO</abbrev> of less than 500 km<sup>2</sup>, and a population at no more than five locations, the species qualified firmly as endangered on the IUCN Red List (<xref ref-type="bibr" rid="B18">IUCN 2012</xref>), <abbrev xmlns:xlink="http://www.w3.org/1999/xlink" xlink:title="Endangered" xlink:type="simple">EN</abbrev> B1ab(i,ii,iii,v)+2ab(i,ii,iii,v). Within the Udzungwa Mountains, closed-canopy forest was not extensive at elevations suitable for <italic><tp:taxon-name><tp:taxon-name-part taxon-name-part-type="genus">Polyceratocarpus</tp:taxon-name-part> <tp:taxon-name-part taxon-name-part-type="species">askhambryan-iringae</tp:taxon-name-part></tp:taxon-name></italic>, and hence we expect that future expeditions will not expand the <abbrev xmlns:xlink="http://www.w3.org/1999/xlink" xlink:title="“area of occupancy”" xlink:type="simple">AOO</abbrev> or <abbrev xmlns:xlink="http://www.w3.org/1999/xlink" xlink:title="“extent of occurrence”" xlink:type="simple">EOO</abbrev> of <italic><tp:taxon-name><tp:taxon-name-part taxon-name-part-type="genus">Polyceratocarpus</tp:taxon-name-part> <tp:taxon-name-part taxon-name-part-type="species">askhambryan-iringae</tp:taxon-name-part></tp:taxon-name></italic> above the IUCN endangered threshold. However, the Rubeho and Mahenge mountain blocs adjacent to Udzungwa were more poorly known, and may contain suitable habitat in which this species might also be found.</p></tp:treatment-sec><ref-list><ref id="B30"><mixed-citation xmlns:xlink="http://www.w3.org/1999/xlink" xlink:type="simple">
          <person-group><name name-style="western"><surname>Platts</surname><given-names>PJ</given-names></name><name name-style="western"><surname>Burgess</surname><given-names>ND</given-names></name><name name-style="western"><surname>Gereau</surname><given-names>RE</given-names></name><name name-style="western"><surname>Lovett</surname><given-names>JC</given-names></name><name name-style="western"><surname>Marshall</surname><given-names>AR</given-names></name><name name-style="western"><surname>McClean</surname><given-names>CJ</given-names></name><name name-style="western"><surname>Pellikka</surname><given-names>PKE</given-names></name><name name-style="western"><surname>Swetnam</surname><given-names>RD</given-names></name><name name-style="western"><surname>Marchant</surname><given-names>R</given-names></name></person-group> (<year>2011</year>) <article-title>Delimiting tropical mountain ecoregions for conservation.</article-title> <source>Environmental Conservation</source> <volume>38</volume>(<issue>3</issue>): <fpage>312</fpage>–<lpage>324</lpage>. doi: <ext-link xlink:type="simple" ext-link-type="doi" xlink:href="10.1017/S0376892911000191">10.1017/S0376892911000191</ext-link></mixed-citation></ref><ref id="B33"><mixed-citation xmlns:xlink="http://www.w3.org/1999/xlink" xlink:type="simple">
          <person-group><name name-style="western"><surname>Verdcourt</surname><given-names>B</given-names></name></person-group> (<year>1971</year>) <article-title><tp:taxon-name><tp:taxon-name-part taxon-name-part-type="family">Annonaceae</tp:taxon-name-part></tp:taxon-name>.</article-title> In: <person-group><name name-style="western"><surname>Milne-Redhead</surname><given-names>E</given-names></name><name name-style="western"><surname>Polhill</surname><given-names>RM</given-names></name></person-group> (<role>Eds</role>) <issue-title>Flora of Tropical East Africa.</issue-title> <source>Whitefriars Press</source>, <fpage>1</fpage>–<lpage>132</lpage>.</mixed-citation></ref><ref id="B18"><mixed-citation xmlns:xlink="http://www.w3.org/1999/xlink" xlink:type="simple">
          <institution xlink:type="simple">IUCN</institution> (<year>2012</year>) <source>IUCN Red List Categories and Criteria: Version 3.1</source> (<edition>Second edition</edition>). <publisher-name>IUCN</publisher-name>, <publisher-loc>Gland, Switzerland</publisher-loc> and <publisher-loc>Cambridge</publisher-loc>.</mixed-citation></ref><ref id="B13"><mixed-citation xmlns:xlink="http://www.w3.org/1999/xlink" xlink:type="simple">
          <person-group><name name-style="western"><surname>Dudley</surname><given-names>N</given-names></name></person-group> (<year>2008</year>) <source>Guidelines for Applying Protected Area Management Categories</source>. <publisher-name>IUCN</publisher-name>, <publisher-loc>Gland</publisher-loc>. doi: <ext-link xlink:type="simple" ext-link-type="doi" xlink:href="10.2305/IUCN.CH.2008.PAPS.2.en">10.2305/IUCN.CH.2008.PAPS.2.en</ext-link></mixed-citation></ref><ref id="B25"><mixed-citation xmlns:xlink="http://www.w3.org/1999/xlink" xlink:type="simple">
          <person-group><name name-style="western"><surname>Marshall</surname><given-names>AR</given-names></name><name name-style="western"><surname>Willcock</surname><given-names>S</given-names></name><name name-style="western"><surname>Platts</surname><given-names>PJ</given-names></name><name name-style="western"><surname>Lovett</surname><given-names>JC</given-names></name><name name-style="western"><surname>Balmford</surname><given-names>A</given-names></name><name name-style="western"><surname>Burgess</surname><given-names>ND</given-names></name><name name-style="western"><surname>Latham</surname><given-names>JE</given-names></name><name name-style="western"><surname>Munishi</surname><given-names>PKT</given-names></name><name name-style="western"><surname>Salter</surname><given-names>R</given-names></name><name name-style="western"><surname>Shirima</surname><given-names>DD</given-names></name><name name-style="western"><surname>Lewis</surname><given-names>SL</given-names></name></person-group> (<year>2012</year>) <article-title>Measuring and modelling above-ground carbon and tree allometry along a tropical elevation gradient.</article-title> <source>Biological Conservation</source> <volume>154</volume>: <fpage>20</fpage>–<lpage>33</lpage>. doi: <ext-link xlink:type="simple" ext-link-type="doi" xlink:href="10.1016/j.biocon.2012.03.017">10.1016/j.biocon.2012.03.017</ext-link></mixed-citation></ref></ref-list></tp:taxon-treatment>
